# Supplementary material for: Multi-AGV path planning method for the textile industry based on improved ant colony optimization algorithm and R-tree line-segment bilayer conflict detection
Source: PLoS One. 2025 Dec 30;20(12):e0339583. doi: 10.1371/journal.pone.0339583 (PMC12753090; doi:10.1371/journal.pone.0339583)
Supplement: S1 Dataset — This file contains the underlying numerical data for Fig 5. (XLSX) [file pone.0339583.s001.xlsx]

## Sheet: Crossover_confilct_paths
AGV1				AGV2
Initial path				Initial path
node	y_m	x_m	t_s	node	y_m	x_m	t_s
1	11	6	0	1	20	6	0
2	11	7	2	2	20	7	2
3	11	8	4	3	20	8	4
4	12	9	9.32843	4	19	9	9.32843
5	13	10	12.1569	5	18	10	12.1569
6	14	10	16.6569	6	17	10	16.6569
7	15	10	18.6569	7	16	10	18.6569
8	16	10	20.6569	8	15	10	20.6569
9	17	10	22.6569	9	14	10	22.6569
10	18	10	24.6569	10	13	10	24.6569
11	19	10	26.6569	11	12	10	26.6569
12	20	11	31.9853	12	11	11	31.9853
13	20	12	36.4853	13	11	12	36.4853
14	20	13	38.4853	14	11	13	38.4853
15	20	14	40.4853	15	11	14	40.4853
AGV1
new path
node	y_m	x_m	t_s
1	11	6	0
2	12	6	2
3	13	6	4
4	14	6	6
5	15	6	8
6	16	7	13.3284
7	16	8	17.8284
8	16	9	19.8284
9	16	10	21.8284
10	16	11	23.8284
11	16	12	25.8284
12	16	13	27.8284
13	17	14	33.1569
14	18	14	37.6569
15	19	14	39.6569
16	20	14	41.6569

## Sheet: Node_conflict_paths
AGV1				AGV2
Initial path				Initial path
node	y_m	x_m	t_s	node	y_m	x_m	t_s
1	11	6	0	1	15	9	0
2	11	7	2	2	14	9	2
3	11	8	4	3	13	9	4
4	11	9	6	4	12	9	6
5	11	10	8	5	11	9	8
6	11	11	10
AGV1
new path
node	y_m	x_m	t_s
1	11	6	0
2	11	7	2
3	11	8	8.2
4	11	9	10.2
5	11	10	12.2
6	11	11	14.2

## Sheet: Opposite_confilct_paths
AGV1				AGV2
Initial path				Initial path
node	y_m	x_m	t_s	node	y_m	x_m	t_s
1	20	13	0	1	20	6	0
2	20	12	2	2	20	7	2
3	20	11	4	3	20	8	4
4	19	10	9.32843	4	19	9	9.32843
5	18	9	12.1569	5	18	10	12.1569
6	17	9	16.6569	6	17	10	16.6569
AGV2
new path
node	y_m	x_m	t_s
1	20	6	0
2	19	6	2
3	19	7	9
4	19	8	11
5	19	9	13
6	18	10	18.3284
7	17	10	22.8284
