# Supplementary material for: Multi-AGV path planning method for the textile industry based on improved ant colony optimization algorithm and R-tree line-segment bilayer conflict detection
Source: PLoS One. 2025 Dec 30;20(12):e0339583. doi: 10.1371/journal.pone.0339583 (PMC12753090; doi:10.1371/journal.pone.0339583)
Supplement: S2 Dataset — This file contains the underlying numerical data for Fig 6. (XLSX) [file pone.0339583.s002.xlsx]

## Sheet: 2AGV_paths
AGV1				AGV2
Initial path				Initial path
node	y_m	x_m	t_s	node	y_m	x_m	t_s
1	1	1	0	1	20	1	0
2	2	2	2.82843	2	19	2	2.82843
3	2	3	7.32843	3	18	2	7.32843
4	2	4	9.32843	4	17	2	9.32843
5	2	5	11.3284	5	16	2	11.3284
6	2	6	13.3284	6	15	3	16.6569
7	2	7	15.3284	7	15	4	21.1569
8	2	8	17.3284	8	15	5	23.1569
9	2	9	19.3284	9	14	6	28.4853
10	2	10	21.3284	10	13	6	32.9853
11	3	10	28.3284	11	12	6	34.9853
12	4	10	30.3284	12	11	6	36.9853
13	5	10	32.3284	13	10	7	42.3137
14	6	11	37.6569	14	9	8	45.1421
15	7	12	40.4853	15	8	8	49.6421
16	8	13	43.3137	16	7	8	51.6421
17	9	14	46.1421	17	6	9	56.9706
18	10	14	50.6421	18	5	10	59.799
19	11	14	52.6421	19	5	11	64.299
20	12	14	54.6421	20	5	12	66.299
21	13	14	56.6421	21	5	13	68.299
22	14	14	58.6421	22	5	14	70.299
23	15	14	60.6421	23	5	15	72.299
24	16	15	65.9706	24	5	16	74.299
25	16	16	70.4706	25	5	17	76.299
26	16	17	72.4706	26	5	18	78.299
27	16	18	74.4706	27	4	19	83.6274
28	17	19	79.799	28	3	20	86.4558
29	18	20	82.6274	29	2	20	90.9558
				30	1	20	92.9558
AGV id	priorit
1	1
2	2

## Sheet: 3AGV_paths
AGV1				AGV2				AGV3
Initial path				Initial path				Initial path
node	y_m	x_m	t_s	node	y_m	x_m	t_s	node	y_m	x_m	t_s
1	1	1	0	1	20	1	0	1	3	1	0
2	2	2	2.82843	2	19	2	2.82843	2	4	1	2
3	2	3	7.32843	3	18	2	7.32843	3	5	2	7.32843
4	2	4	9.32843	4	17	2	9.32843	4	5	3	11.8284
5	2	5	11.3284	5	16	2	11.3284	5	5	4	13.8284
6	2	6	13.3284	6	15	3	16.6569	6	5	5	15.8284
7	2	7	15.3284	7	15	4	21.1569	7	5	6	17.8284
8	2	8	17.3284	8	15	5	23.1569	8	5	7	19.8284
9	2	9	19.3284	9	14	6	28.4853	9	5	8	21.8284
10	2	10	21.3284	10	13	6	32.9853	10	5	9	23.8284
11	3	10	28.3284	11	12	6	34.9853	11	5	10	25.8284
12	4	10	30.3284	12	11	7	40.3137	12	6	11	31.1569
13	5	10	32.3284	13	10	8	43.1421	13	7	12	33.9853
14	6	11	37.6569	14	9	8	47.6421	14	8	13	36.8137
15	7	12	40.4853	15	8	8	49.6421	15	9	14	39.6421
16	8	13	43.3137	16	7	8	51.6421	16	10	14	44.1421
17	9	14	46.1421	17	6	9	56.9706	17	11	14	46.1421
18	10	14	50.6421	18	5	10	59.799	18	12	15	51.4706
19	11	14	52.6421	19	5	11	64.299	19	12	16	55.9706
20	12	14	54.6421	20	5	12	66.299	20	12	17	57.9706
21	13	14	56.6421	21	5	13	68.299	21	12	18	59.9706
22	14	14	58.6421	22	5	14	70.299	22	13	19	65.299
23	15	14	60.6421	23	5	15	72.299	23	14	20	68.1274
24	16	15	65.9706	24	5	16	74.299	24	15	20	72.6274
25	16	16	70.4706	25	5	17	76.299	25	16	20	74.6274
26	16	17	72.4706	26	5	18	78.299	26	17	20	76.6274
27	16	18	74.4706	27	4	19	83.6274
28	17	19	79.799	28	3	20	86.4558
29	18	20	82.6274	29	2	20	90.9558
				30	1	20	92.9558
AGV id	priorit
1	2
2	3
3	1

## Sheet: 4AGV_paths
AGV1				AGV2				AGV3				AGV4
Initial path				Initial path				Initial path				Initial path
node	y_m	x_m	t_s	node	y_m	x_m	t_s	node	y_m	x_m	t_s	node	y_m	x_m	t_s
1	1	1	0	1	20	1	0	1	3	1	0	1	8	1	0
2	2	1	2	2	19	1	2	2	4	2	2.82843	2	9	2	2.82843
3	3	1	4	3	18	2	7.32843	3	5	2	7.32843	3	10	2	7.32843
4	4	1	6	4	17	2	11.8284	4	6	3	12.6569	4	11	2	9.32843
5	5	2	11.3284	5	16	2	13.8284	5	7	4	15.4853	5	12	3	14.6569
6	6	3	14.1569	6	15	2	15.8284	6	7	5	19.9853	6	12	4	19.1569
7	7	4	16.9853	7	14	2	17.8284	7	7	6	21.9853	7	12	5	21.1569
8	7	5	21.4853	8	13	2	19.8284	8	7	7	23.9853	8	12	6	23.1569
9	7	6	23.4853	9	12	2	21.8284	9	8	8	29.3137	9	12	7	25.1569
10	8	7	28.8137	10	11	3	27.1569	10	9	8	33.8137	10	12	8	27.1569
11	9	8	31.6421	11	11	4	31.6569	11	10	8	35.8137	11	12	9	29.1569
12	10	8	36.1421	12	11	5	33.6569	12	11	8	37.8137	12	12	10	31.1569
13	11	8	38.1421	13	11	6	35.6569	13	12	9	43.1421	13	12	11	33.1569
14	12	9	43.4706	14	11	7	37.6569	14	12	10	47.6421	14	12	12	35.1569
15	13	10	46.299	15	11	8	39.6569	15	12	11	49.6421	15	12	13	37.1569
16	14	10	50.799	16	11	9	41.6569	16	12	12	51.6421	16	13	14	42.4853
17	15	10	52.799	17	11	10	43.6569	17	12	13	53.6421	17	14	14	46.9853
18	16	11	58.1274	18	11	11	45.6569	18	12	14	55.6421	18	15	14	48.9853
19	16	12	62.6274	19	11	12	47.6569	19	12	15	57.6421	19	16	15	54.3137
20	16	13	64.6274	20	10	13	52.9853	20	12	16	59.6421	20	16	16	58.8137
21	16	14	66.6274	21	9	14	55.8137	21	12	17	61.6421	21	16	17	60.8137
22	16	15	68.6274	22	8	14	60.3137	22	12	18	63.6421	22	16	18	62.8137
23	16	16	70.6274	23	7	14	62.3137	23	13	19	68.9706	23	17	19	68.1421
24	16	17	72.6274	24	6	15	67.6421	24	14	20	71.799	24	18	20	70.9706
25	16	18	74.6274	25	5	16	70.4706	25	15	20	76.299	25	19	20	75.4706
26	17	19	79.9558	26	5	17	74.9706	26	16	20	78.299	26	20	20	77.4706
27	18	20	82.7843	27	5	18	76.9706	27	17	20	80.299
				28	4	19	82.299
				29	3	20	85.1274
				30	2	20	89.6274
AGV id	priorit			31	1	20	91.6274
1	3
2	4
3	2
4	1

## Sheet: 5AGV_paths 
AGV1				AGV2				AGV3				AGV4				AGV5
Initial path				Initial path				Initial path				Initial path				Initial path
node	y_m	x_m	t_s	node	y_m	x_m	t_s	node	y_m	x_m	t_s	node	y_m	x_m	t_s	node	y_m	x_m	t_s
1	1	1	0	1	20	1	0	1	3	1	0	1	8	1	0	1	3	20	0
2	1	2	2	2	19	1	2	2	4	1	2	2	9	1	2	2	4	19	2.82843
3	2	3	7.32843	3	18	2	7.32843	3	5	2	7.32843	3	10	1	4	3	5	18	5.65685
4	2	4	11.8284	4	17	2	11.8284	4	6	3	10.1569	4	11	2	9.32843	4	6	17	8.48528
5	2	5	13.8284	5	16	2	13.8284	5	7	4	12.9853	5	11	3	13.8284	5	6	16	12.9853
6	2	6	15.8284	6	15	3	19.1569	6	7	5	17.4853	6	11	4	15.8284	6	6	15	14.9853
7	2	7	17.8284	7	15	4	23.6569	7	7	6	19.4853	7	12	5	21.1569	7	7	14	20.3137
8	2	8	19.8284	8	15	5	25.6569	8	7	7	21.4853	8	13	6	23.9853	8	8	13	23.1421
9	2	9	21.8284	9	14	6	30.9853	9	8	8	26.8137	9	14	6	28.4853	9	9	12	25.9706
10	2	10	23.8284	10	13	6	35.4853	10	9	8	31.3137	10	15	6	30.4853	10	10	12	30.4706
11	3	10	30.8284	11	12	6	37.4853	11	10	8	33.3137	11	16	7	35.8137	11	11	12	32.4706
12	4	10	32.8284	12	11	7	42.8137	12	11	8	35.3137	12	16	8	40.3137	12	12	11	37.799
13	5	10	34.8284	13	10	8	45.6421	13	12	9	40.6421	13	16	9	42.3137	13	12	10	42.299
14	6	11	40.1569	14	9	8	50.1421	14	13	10	43.4706	14	16	10	44.3137	14	13	9	47.6274
15	7	12	42.9853	15	8	8	52.1421	15	14	10	47.9706	15	16	11	46.3137	15	14	9	52.1274
16	8	13	45.8137	16	7	8	54.1421	16	15	10	49.9706	16	16	12	48.3137	16	15	9	54.1274
17	9	14	48.6421	17	6	8	56.1421	17	16	11	55.299	17	16	13	50.3137	17	16	8	59.4558
18	10	14	53.1421	18	5	9	61.4706	18	16	12	59.799	18	16	14	52.3137	18	16	7	63.9558
19	11	14	55.1421	19	5	10	65.9706	19	16	13	61.799	19	16	15	54.3137	19	16	6	65.9558
20	12	14	57.1421	20	5	11	67.9706	20	16	14	63.799	20	16	16	56.3137	20	16	5	67.9558
21	13	14	59.1421	21	5	12	69.9706	21	16	15	65.799	21	16	17	58.3137	21	16	4	69.9558
22	14	14	61.1421	22	5	13	71.9706	22	16	16	67.799	22	16	18	60.3137	22	16	3	71.9558
23	15	14	63.1421	23	5	14	73.9706	23	16	17	69.799	23	17	19	65.6421	23	16	2	73.9558
24	16	15	68.4706	24	5	15	75.9706	24	16	18	71.799	24	18	20	68.4706	24	17	1	79.2843
25	16	16	72.9706	25	5	16	77.9706	25	17	19	77.1274	25	19	20	72.9706
26	16	17	74.9706	26	5	17	79.9706	26	17	20	81.6274	26	20	20	74.9706
27	16	18	76.9706	27	5	18	81.9706
28	17	19	82.299	28	4	19	87.299
29	18	20	85.1274	29	3	20	90.1274
				30	2	20	94.6274
AGV id	priorit			31	1	20	96.6274
1	4
2	5
3	3
4	1
5	2

## Sheet: 6AGV_paths
AGV1				AGV2				AGV3				AGV4				AGV5				AGV6
Initial path				Initial path				Initial path				Initial path				Initial path				Initial path
node	y_m	x_m	t_s	node	y_m	x_m	t_s	node	y_m	x_m	t_s	node	y_m	x_m	t_s	node	y_m	x_m	t_s	node	y_m	x_m	t_s
1	1	1	0	1	20	1	0	1	3	1	0	1	8	1	0	1	3	20	0	1	1	17	0
2	2	1	2	2	19	1	2	2	4	1	2	2	9	2	2.82843	2	4	19	2.82843	2	2	16	2.82843
3	3	1	4	3	18	1	4	3	5	2	7.32843	3	10	2	7.32843	3	5	18	5.65685	3	2	15	7.32843
4	4	1	6	4	17	1	6	4	6	3	10.1569	4	11	2	9.32843	4	6	17	8.48528	4	2	14	9.32843
5	5	2	11.3284	5	16	2	11.3284	5	7	4	12.9853	5	12	3	14.6569	5	7	16	11.3137	5	3	14	16.3284
6	6	3	14.1569	6	15	2	15.8284	6	7	5	17.4853	6	12	4	19.1569	6	7	15	15.8137	6	4	14	18.3284
7	7	4	16.9853	7	14	2	17.8284	7	7	6	19.4853	7	12	5	21.1569	7	7	14	17.8137	7	5	14	20.3284
8	7	5	21.4853	8	13	2	19.8284	8	8	7	24.8137	8	12	6	23.1569	8	7	13	19.8137	8	6	14	22.3284
9	7	6	23.4853	9	12	2	21.8284	9	9	8	27.6421	9	12	7	25.1569	9	7	12	21.8137	9	7	14	24.3284
10	8	7	28.8137	10	11	3	27.1569	10	10	8	32.1421	10	12	8	27.1569	10	7	11	23.8137	10	8	14	26.3284
11	9	8	31.6421	11	11	4	31.6569	11	11	8	34.1421	11	12	9	29.1569	11	7	10	25.8137	11	9	14	28.3284
12	10	8	36.1421	12	11	5	33.6569	12	12	9	39.4706	12	12	10	31.1569	12	7	9	27.8137	12	10	13	33.6569
13	11	8	38.1421	13	11	6	35.6569	13	12	10	43.9706	13	12	11	33.1569	13	7	8	29.8137	13	11	13	38.1569
14	12	9	43.4706	14	10	7	40.9853	14	12	11	45.9706	14	12	12	35.1569	14	8	7	35.1421	14	12	13	40.1569
15	13	10	46.299	15	9	8	43.8137	15	12	12	47.9706	15	12	13	37.1569	15	9	6	37.9706	15	13	13	42.1569
16	14	10	50.799	16	8	8	48.3137	16	12	13	49.9706	16	13	14	42.4853	16	10	6	42.4706	16	14	13	44.1569
17	15	10	52.799	17	7	8	50.3137	17	12	14	51.9706	17	14	14	46.9853	17	11	6	44.4706	17	15	13	46.1569
18	16	11	58.1274	18	6	9	55.6421	18	12	15	53.9706	18	15	14	48.9853	18	12	5	49.799	18	16	13	48.1569
19	16	12	62.6274	19	5	10	58.4706	19	12	16	55.9706	19	16	15	54.3137	19	13	5	54.299	19	17	13	50.1569
20	16	13	64.6274	20	5	11	62.9706	20	12	17	57.9706	20	16	16	58.8137	20	14	5	56.299	20	18	13	52.1569
21	16	14	66.6274	21	5	12	64.9706	21	12	18	59.9706	21	16	17	60.8137	21	15	5	58.299	21	19	13	54.1569
22	16	15	68.6274	22	5	13	66.9706	22	13	19	65.299	22	16	18	62.8137	22	16	4	63.6274	22	20	12	59.4853
23	16	16	70.6274	23	5	14	68.9706	23	14	20	68.1274	23	17	19	68.1421	23	16	3	68.1274	23	20	11	63.9853
24	16	17	72.6274	24	5	15	70.9706	24	15	20	72.6274	24	18	20	70.9706	24	16	2	70.1274	24	20	10	65.9853
25	16	18	74.6274	25	5	16	72.9706	25	16	20	74.6274	25	19	20	75.4706	25	17	1	75.4558	25	20	9	67.9853
26	17	19	79.9558	26	5	17	74.9706	26	17	20	76.6274	26	20	20	77.4706
27	18	20	82.7843	27	5	18	76.9706
				28	4	19	82.299
				29	3	20	85.1274
				30	2	20	89.6274
AGV id	priorit			31	1	20	91.6274
1	5
2	6
3	3
4	4
5	2
6	1

## Sheet: 7AGV_paths
AGV1				AGV2				AGV3				AGV4				AGV5				AGV6				AGV7
Initial path				Initial path				Initial path				Initial path				Initial path				Initial path				Initial path
node	y_m	x_m	t_s	node	y_m	x_m	t_s	node	y_m	x_m	t_s	node	y_m	x_m	t_s	node	y_m	x_m	t_s	node	y_m	x_m	t_s	node	y_m	x_m	t_s
1	1	1	0	1	20	1	0	1	3	1	0	1	8	1	0	1	3	20	0	1	1	17	0	1	14	20	0
2	2	2	2.82843	2	19	2	2.82843	2	4	1	2	2	9	1	2	2	4	19	2.82843	2	2	16	2.82843	2	13	19	2.82843
3	2	3	7.32843	3	18	2	7.32843	3	5	2	7.32843	3	10	1	4	3	5	18	5.65685	3	2	15	7.32843	3	12	18	5.65685
4	2	4	9.32843	4	17	2	9.32843	4	6	3	10.1569	4	11	2	9.32843	4	6	17	8.48528	4	2	14	9.32843	4	12	17	10.1569
5	2	5	11.3284	5	16	2	11.3284	5	7	4	12.9853	5	12	3	12.1569	5	7	16	11.3137	5	3	14	16.3284	5	12	16	12.1569
6	2	6	13.3284	6	15	3	16.6569	6	7	5	17.4853	6	12	4	16.6569	6	7	15	15.8137	6	4	14	18.3284	6	12	15	14.1569
7	2	7	15.3284	7	15	4	21.1569	7	7	6	19.4853	7	12	5	18.6569	7	7	14	17.8137	7	5	14	20.3284	7	11	14	19.4853
8	2	8	17.3284	8	15	5	23.1569	8	8	7	24.8137	8	13	6	23.9853	8	7	13	19.8137	8	6	14	22.3284	8	10	13	22.3137
9	2	9	19.3284	9	15	6	25.1569	9	9	8	27.6421	9	14	6	28.4853	9	7	12	21.8137	9	7	13	27.6569	9	9	12	25.1421
10	2	10	21.3284	10	15	7	27.1569	10	10	8	32.1421	10	15	6	30.4853	10	7	11	23.8137	10	8	13	32.1569	10	8	12	29.6421
11	3	10	28.3284	11	15	8	29.1569	11	11	8	34.1421	11	16	7	35.8137	11	7	10	25.8137	11	9	13	34.1569	11	7	12	31.6421
12	4	10	30.3284	12	15	9	31.1569	12	12	9	39.4706	12	16	8	40.3137	12	7	9	27.8137	12	10	13	36.1569	12	6	11	36.9706
13	5	10	32.3284	13	14	10	36.4853	13	12	10	43.9706	13	16	9	42.3137	13	7	8	29.8137	13	11	12	41.4853	13	5	10	39.799
14	6	11	37.6569	14	13	10	40.9853	14	12	11	45.9706	14	16	10	44.3137	14	8	7	35.1421	14	12	11	44.3137	14	5	9	44.299
15	7	12	40.4853	15	12	10	42.9853	15	12	12	47.9706	15	16	11	46.3137	15	9	6	37.9706	15	12	10	48.8137	15	5	8	46.299
16	8	13	43.3137	16	11	11	48.3137	16	12	13	49.9706	16	16	12	48.3137	16	10	6	42.4706	16	13	9	54.1421	16	5	7	48.299
17	9	14	46.1421	17	11	12	52.8137	17	12	14	51.9706	17	16	13	50.3137	17	11	6	44.4706	17	14	9	58.6421	17	5	6	50.299
18	10	14	50.6421	18	10	13	58.1421	18	12	15	53.9706	18	16	14	52.3137	18	12	5	49.799	18	15	9	60.6421	18	5	5	52.299
19	11	14	52.6421	19	9	14	60.9706	19	12	16	55.9706	19	16	15	54.3137	19	13	5	54.299	19	16	9	62.6421	19	5	4	54.299
20	12	15	57.9706	20	8	14	65.4706	20	12	17	57.9706	20	16	16	56.3137	20	14	5	56.299	20	17	9	64.6421	20	5	3	56.299
21	12	16	62.4706	21	7	14	67.4706	21	12	18	59.9706	21	16	17	58.3137	21	15	5	58.299	21	18	9	66.6421	21	5	2	58.299
22	12	17	64.4706	22	6	15	72.799	22	13	19	65.299	22	16	18	60.3137	22	16	4	63.6274	22	19	9	68.6421	22	4	1	63.6274
23	12	18	66.4706	23	5	16	75.6274	23	14	20	68.1274	23	17	19	65.6421	23	16	3	68.1274	23	20	9	70.6421	23	3	1	68.1274
24	13	19	71.799	24	5	17	80.1274	24	15	20	72.6274	24	18	20	68.4706	24	16	2	70.1274					24	2	1	70.1274
25	14	20	74.6274	25	5	18	82.1274	25	16	20	74.6274	25	19	20	72.9706	25	17	1	75.4558
26	15	20	79.1274	26	4	19	87.4558	26	17	20	76.6274	26	20	20	74.9706
27	16	20	81.1274	27	3	20	90.2843
28	17	20	83.1274	28	2	20	94.7843
29	18	20	85.1274	29	1	20	96.7843
AGV id	priorit
1	6
2	7
3	5
4	3
5	4
6	2
7	1
