# Supplementary material for: Multi-AGV path planning method for the textile industry based on improved ant colony optimization algorithm and R-tree line-segment bilayer conflict detection
Source: PLoS One. 2025 Dec 30;20(12):e0339583. doi: 10.1371/journal.pone.0339583 (PMC12753090; doi:10.1371/journal.pone.0339583)
Supplement: S3 Dataset — This file contains the underlying numerical data for Figs 8–10. (XLSX) [file pone.0339583.s003.xlsx]

## Sheet: Single_AGV_paths
ACO-AGV1				NACO-AGV1				IACO-AGV1
path				path				path
node	y_m	x_m	t_s	node	y_m	x_m	t_s	node	y_m	x_m	t_s
1	1	1	0	1	1	1	0	1	1	1	0
2	2	1	2	2	2	2	2.82843	2	2	2	2.82843
3	3	2	4.82843	3	3	2	5.82843	3	2	3	7.32843
4	4	2	6.82843	4	4	2	7.82843	4	2	4	9.32843
5	5	2	8.82843	5	5	2	9.82843	5	2	5	11.3284
6	6	3	11.6569	6	6	3	13.6569	6	2	6	13.3284
7	7	4	14.4853	7	7	4	16.4853	7	2	7	15.3284
8	7	5	16.4853	8	7	5	19.4853	8	2	8	17.3284
9	7	6	18.4853	9	7	6	21.4853	9	2	9	19.3284
10	8	6	20.4853	10	8	7	25.3137	10	2	10	21.3284
11	9	7	23.3137	11	9	8	28.1421	11	3	10	28.3284
12	10	8	26.1421	12	10	8	31.1421	12	4	10	30.3284
13	11	8	28.1421	13	11	8	33.1421	13	5	10	32.3284
14	11	9	30.1421	14	12	9	36.9706	14	6	11	37.6569
15	12	10	32.9706	15	13	10	39.799	15	7	12	40.4853
16	12	11	34.9706	16	14	10	42.799	16	8	13	43.3137
17	12	12	36.9706	17	15	10	44.799	17	9	14	46.1421
18	12	13	38.9706	18	16	11	48.6274	18	10	14	50.6421
19	13	14	41.799	19	16	12	51.6274	19	11	14	52.6421
20	14	14	43.799	20	16	13	53.6274	20	12	14	54.6421
21	15	14	45.799	21	16	14	55.6274	21	13	14	56.6421
22	16	15	48.6274	22	16	15	57.6274	22	14	14	58.6421
23	16	16	50.6274	23	16	16	59.6274	23	15	14	60.6421
24	16	17	52.6274	24	16	17	61.6274	24	16	15	65.9706
25	16	18	54.6274	25	16	18	63.6274	25	16	16	70.4706
26	17	19	57.4558	26	17	19	67.4558	26	16	17	72.4706
27	18	20	60.2843	27	18	20	70.2843	27	16	18	74.4706
								28	17	19	79.799
								29	18	20	82.6274
algorithm	totla time	path length(m)	turn angle(°)	turn times
ACO	102.784	30.1421	765	15
NACO	85.2843	30.1421	450	10
IACO	82.6274	31.3137	360	7

## Sheet: NACO_3AGV_paths
AGV1				AGV2				AGV3
path				path				path
node	y_m	x_m	t_s	node	y_m	x_m	t_s	node	y_m	x_m	t_s
1	1	1	0	1	20	1	0	1	3	1	0
2	2	2	2.82843	2	19	2	2.82843	2	4	2	2.82843
3	2	3	5.82843	3	19	3	5.82843	3	5	2	5.82843
4	2	4	7.82843	4	19	4	7.82843	4	5	3	8.82843
5	2	5	9.82843	5	19	5	9.82843	5	5	4	10.8284
6	2	6	11.8284	6	18	6	13.6569	6	5	5	12.8284
7	2	7	13.8284	7	17	6	16.6569	7	6	6	16.6569
8	2	8	15.8284	8	16	6	18.6569	8	7	7	19.4853
9	2	9	17.8284	9	15	6	20.6569	9	6	8	23.3137
10	2	10	19.8284	10	14	6	22.6569	10	7	9	27.1421
11	3	10	22.8284	11	13	6	24.6569	11	7	10	30.1421
12	4	10	24.8284	12	12	6	26.6569	12	7	10	35.4853
13	5	10	26.8284	13	11	7	30.4853	13	7	11	37.4853
14	6	11	30.6569	14	10	8	33.3137	14	7	12	39.4853
15	7	12	33.4853	15	9	8	36.3137	15	8	13	43.3137
16	8	13	36.3137	16	8	8	38.3137	16	9	14	46.1421
17	9	14	39.1421	17	7	8	40.3137	17	10	14	49.1421
18	10	14	42.1421	18	6	9	44.1421	18	11	14	51.1421
19	11	14	44.1421	19	5	10	46.9706	19	12	15	54.9706
20	12	14	46.1421	20	5	11	49.9706	20	12	16	57.9706
21	13	14	48.1421	21	5	12	51.9706	21	12	17	59.9706
22	14	14	50.1421	22	5	13	53.9706	22	12	18	61.9706
23	15	14	52.1421	23	5	14	55.9706	23	13	19	65.799
24	16	15	55.9706	24	5	15	57.9706	24	14	20	68.6274
25	16	16	58.9706	25	5	16	59.9706	25	15	20	71.6274
26	16	17	60.9706	26	5	17	61.9706	26	16	20	73.6274
27	16	18	62.9706	27	5	18	63.9706	27	17	20	75.6274
28	17	19	66.799	28	4	19	67.799
29	18	20	69.6274	29	3	20	70.6274
				30	2	20	73.6274
				31	1	20	75.6274
AGV id	priorit	turn times	path length(m)	turn angle°
1	1	7	31.3137	360
2	2	9	33.3137	405
3	3	12	29.1421	675
total_time	220.882	total_length(m)	93.7696	total_angle(°)	1440
corrected time	272.882

## Sheet: N_4AGV_paths
AGV1				AGV2				AGV3				AGV4
path				path				path				path
node	y_m	x_m	t_s	node	y_m	x_m	t_s	node	y_m	x_m	t_s	node	y_m	x_m	t_s
1	1	1	0	1	20	1	0	1	3	1	0	1	8	1	0
2	2	2	2.82843	2	19	2	2.82843	2	4	2	2.82843	2	9	2	2.82843
3	3	2	5.82843	3	18	2	5.82843	3	5	2	5.82843	3	10	2	5.82843
4	4	2	7.82843	4	17	2	7.82843	4	6	3	9.65685	4	11	2	7.82843
5	5	2	9.82843	5	16	2	9.82843	5	7	4	12.4853	5	12	3	11.6569
6	5	3	12.8284	6	15	2	11.8284	6	7	5	15.4853	6	12	4	14.6569
7	5	4	14.8284	7	14	2	13.8284	7	7	6	17.4853	7	12	5	16.6569
8	6	5	18.6569	8	13	2	15.8284	8	8	6	20.4853	8	12	6	18.6569
9	7	6	21.4853	9	12	2	17.8284	9	9	6	22.4853	9	12	7	20.6569
10	8	7	24.3137	10	11	3	21.6569	10	10	7	26.3137	10	12	8	22.6569
11	9	8	27.1421	11	11	4	24.6569	11	11	8	29.1421	11	12	9	24.6569
12	10	8	30.1421	12	11	5	26.6569	12	12	9	31.9706	12	13	10	28.4853
13	11	8	32.1421	13	11	6	28.6569	13	13	10	34.799	13	14	10	31.4853
14	12	9	35.9706	14	10	7	32.4853	14	14	10	37.799	14	15	10	33.4853
15	13	10	38.799	15	9	8	35.3137	15	15	10	39.799	15	16	11	37.3137
16	14	10	41.799	16	8	8	38.3137	16	16	11	43.6274	16	16	12	40.3137
17	15	10	43.799	17	7	8	40.3137	17	16	12	46.6274	17	16	13	42.3137
18	16	11	47.6274	18	6	9	44.1421	18	16	13	48.6274	18	17	14	46.1421
19	16	12	50.6274	19	5	10	46.9706	19	16	14	50.6274	19	18	14	49.1421
20	16	13	52.6274	20	5	11	49.9706	20	16	15	52.6274	20	19	14	51.1421
21	16	14	54.6274	21	5	12	51.9706	21	16	16	54.6274	21	20	15	54.9706
22	16	15	56.6274	22	5	13	53.9706	22	16	17	56.6274	22	20	16	57.9706
23	16	16	58.6274	23	5	14	55.9706	23	16	18	58.6274	23	20	17	59.9706
24	16	17	60.6274	24	5	15	57.9706	24	17	19	62.4558	24	20	18	61.9706
25	16	18	62.6274	25	5	16	59.9706	25	17	20	65.4558	25	20	19	63.9706
26	17	19	66.4558	26	5	17	61.9706					26	20	20	65.9706
27	18	20	69.2843	27	5	18	63.9706
				28	4	19	67.799
				29	3	20	70.6274
				30	2	20	73.6274
				31	1	20	75.6274
AGV id	priorit	turn times	path length(m)	turn angle°
1	1	9	30.1421	450
2	2	9	33.3137	405
3	3	10	27.7279	495
4	4	11	27.4853	495
total_time	276.338	total_length(m)	118.669	total_angle(°)	1845
corrected time	339.838

## Sheet: N_5AGV_paths
AGV1				AGV2				AGV3				AGV4				AGV5
path				path				path				path				path
node	y_m	x_m	t_s	node	y_m	x_m	t_s	node	y_m	x_m	t_s	node	y_m	x_m	t_s	node	y_m	x_m	t_s
1	1	1	0	1	20	1	0	1	3	1	0	1	8	1	0	1	3	20	0
2	2	2	2.82843	2	20	2	2	2	4	1	2	2	9	2	2.82843	2	4	19	2.82843
3	3	2	5.82843	3	20	3	4	3	5	2	5.82843	3	10	2	5.82843	3	5	18	5.65685
4	4	2	7.82843	4	20	4	6	4	6	3	8.65685	4	11	2	7.82843	4	6	17	8.48528
5	5	2	9.82843	5	19	5	9.82843	5	7	4	11.4853	5	12	3	11.6569	5	7	16	11.3137
6	6	3	13.6569	6	18	6	12.6569	6	7	5	14.4853	6	12	4	14.6569	6	7	15	14.3137
7	7	4	16.4853	7	17	6	15.6569	7	7	6	16.4853	7	12	5	16.6569	7	7	14	16.3137
8	7	5	19.4853	8	16	6	17.6569	8	7	7	18.4853	8	12	6	18.6569	8	8	13	20.1421
9	7	6	21.4853	9	15	7	21.4853	9	7	8	20.4853	9	12	7	20.6569	9	9	12	22.9706
10	8	7	25.3137	10	15	8	24.4853	10	7	9	22.4853	10	12	8	22.6569	10	10	12	25.9706
11	9	8	28.1421	11	15	9	26.4853	11	7	10	24.4853	11	12	9	24.6569	11	11	12	27.9706
12	10	8	31.1421	12	14	9	29.4853	12	7	11	26.4853	12	12	10	26.6569	12	11	11	30.9706
13	11	8	33.1421	13	13	9	31.4853	13	7	12	28.4853	13	12	11	28.6569	13	11	10	32.9706
14	12	9	36.9706	14	12	10	35.3137	14	8	13	32.3137	14	12	12	30.6569	14	12	9	40.799
15	13	10	39.799	15	11	11	38.1421	15	9	14	35.1421	15	12	13	32.6569	15	12	8	43.799
16	14	10	42.799	16	11	12	41.1421	16	10	14	38.1421	16	13	14	36.4853	16	12	7	45.799
17	15	10	44.799	17	10	13	44.9706	17	11	14	40.1421	17	14	14	39.4853	17	12	6	47.799
18	16	11	48.6274	18	9	14	47.799	18	12	15	43.9706	18	15	14	41.4853	18	13	5	51.6274
19	16	12	51.6274	19	8	14	50.799	19	12	16	46.9706	19	16	15	45.3137	19	14	5	54.6274
20	16	13	53.6274	20	7	14	52.799	20	12	17	48.9706	20	16	16	48.3137	20	15	5	56.6274
21	16	14	55.6274	21	6	15	56.6274	21	12	18	50.9706	21	16	17	50.3137	21	16	4	60.4558
22	16	15	57.6274	22	5	16	59.4558	22	13	19	54.799	22	16	18	52.3137	22	16	3	63.4558
23	16	16	59.6274	23	5	17	62.4558	23	14	20	57.6274	23	17	19	56.1421	23	16	2	65.4558
24	16	17	61.6274	24	5	18	64.4558	24	15	20	60.6274	24	18	20	58.9706	24	17	1	69.2843
25	16	18	63.6274	25	4	19	68.2843	25	16	20	62.6274	25	19	20	61.9706
26	17	19	67.4558	26	3	20	71.1127	26	17	20	64.6274	26	20	20	63.9706
27	18	20	70.2843	27	2	20	74.1127
				28	1	20	76.1127
AGV id	priorit	turn times	path length(m)	turn angle°
1	1	10	30.1421	450
2	2	13	31.5563	630
3	3	9	28.3137	360
4	4	11	27.4853	405
5	5	11	27.1421	540
total_time	344.279	total_length(m)	144.64	total_angle(°)	2385
corrected time	422.779

## Sheet: N_6AGV_paths
AGV1				AGV2				AGV3				AGV4				AGV5				AGV6
path				path				path				path				path				path
node	y_m	x_m	t_s	node	y_m	x_m	t_s	node	y_m	x_m	t_s	node	y_m	x_m	t_s	node	y_m	x_m	t_s	node	y_m	x_m	t_s
1	1	1	0	1	20	1	0	1	3	1	0	1	8	1	0	1	3	20	0	1	1	17	0
2	2	2	2.82843	2	20	2	2	2	4	2	2.82843	2	9	2	2.82843	2	4	19	2.82843	2	2	16	2.82843
3	3	2	5.82843	3	20	3	4	3	5	2	5.82843	3	10	2	5.82843	3	5	18	5.65685	3	2	15	5.82843
4	4	2	7.82843	4	20	4	6	4	6	3	9.65685	4	11	2	7.82843	4	5	17	8.65685	4	2	14	7.82843
5	5	2	9.82843	5	19	5	9.82843	5	7	4	12.4853	5	12	3	11.6569	5	5	16	10.6569	5	3	14	10.8284
6	5	3	12.8284	6	18	6	12.6569	6	7	5	15.4853	6	12	4	14.6569	6	5	15	12.6569	6	4	14	12.8284
7	5	4	14.8284	7	17	6	15.6569	7	7	6	17.4853	7	12	5	16.6569	7	6	14	16.4853	7	4	14	18.4853
8	6	5	18.6569	8	16	6	17.6569	8	7	7	19.4853	8	12	6	18.6569	8	6	13	19.4853	8	5	14	20.4853
9	7	6	21.4853	9	15	7	21.4853	9	7	8	21.4853	9	12	7	20.6569	9	6	12	21.4853	9	6	14	22.4853
10	8	7	24.3137	10	15	8	24.4853	10	7	9	23.4853	10	12	8	22.6569	10	6	11	23.4853	10	7	14	24.4853
11	9	8	27.1421	11	15	9	26.4853	11	7	10	25.4853	11	12	9	24.6569	11	6	10	25.4853	11	8	14	26.4853
12	10	8	30.1421	12	14	9	29.4853	12	7	11	27.4853	12	12	10	26.6569	12	7	9	29.3137	12	9	13	30.3137
13	11	8	32.1421	13	13	9	31.4853	13	7	12	29.4853	13	12	11	28.6569	13	7	8	32.3137	13	10	12	33.1421
14	12	9	35.9706	14	12	10	35.3137	14	8	13	33.3137	14	12	12	30.6569	14	8	7	36.1421	14	11	12	36.1421
15	13	10	38.799	15	11	11	38.1421	15	9	14	36.1421	15	12	13	32.6569	15	9	6	38.9706	15	12	12	38.1421
16	14	10	41.799	16	11	12	41.1421	16	10	14	39.1421	16	13	14	36.4853	16	10	6	41.9706	16	12	11	41.1421
17	15	10	43.799	17	10	13	44.9706	17	11	14	41.1421	17	14	14	39.4853	17	11	6	43.9706	17	12	10	43.1421
18	16	11	47.6274	18	9	14	47.799	18	12	15	44.9706	18	15	14	41.4853	18	12	5	47.799	18	13	9	46.9706
19	16	12	50.6274	19	8	14	50.799	19	12	16	47.9706	19	16	15	45.3137	19	13	5	50.799	19	14	9	49.9706
20	16	13	52.6274	20	7	14	52.799	20	12	17	49.9706	20	16	16	48.3137	20	14	5	52.799	20	15	9	51.9706
21	16	14	54.6274	21	6	15	56.6274	21	12	18	51.9706	21	16	17	50.3137	21	15	5	54.799	21	16	9	53.9706
22	16	15	56.6274	22	5	16	59.4558	22	13	19	55.799	22	16	18	52.3137	22	16	4	58.6274	22	17	9	55.9706
23	16	16	58.6274	23	5	17	62.4558	23	14	20	58.6274	23	17	19	56.1421	23	16	3	61.6274	23	18	9	57.9706
24	16	17	60.6274	24	5	18	64.4558	24	15	20	61.6274	24	18	20	58.9706	24	16	2	63.6274	24	19	9	59.9706
25	16	18	62.6274	25	4	19	68.2843	25	16	20	63.6274	25	19	20	61.9706	25	17	1	67.4558	25	20	9	61.9706
26	17	19	66.4558	26	3	20	71.1127	26	17	20	65.6274	26	20	20	63.9706
27	18	20	69.2843	27	2	20	74.1127
				28	1	20	76.1127
AGV id	priorit	turn times	path length(m)	turn angle°
1	1	9	30.1421	450
2	2	13	31.5563	630
3	3	9	28.3137	405
4	4	9	27.4853	405
5	5	12	27.7279	540
6	6	7	24.6569	405
total_time(s)	404.421	total_length(m)	169.882	total_angle(°)	2835
corrected time	502.921

## Sheet: N_7AGV_paths
AGV1				AGV2				AGV3				AGV4				AGV5				AGV6				AGV7
path				path				path				path				path				path				path
node	y_m	x_m	t_s	node	y_m	x_m	t_s	node	y_m	x_m	t_s	node	y_m	x_m	t_s	node	y_m	x_m	t_s	node	y_m	x_m	t_s	node	y_m	x_m	t_s
1	1	1	0	1	20	1	0	1	3	1	0	1	8	1	0	1	3	20	0	1	1	17	0	1	14	20	0
2	2	2	2.82843	2	19	2	2.82843	2	4	2	2.82843	2	9	2	2.82843	2	4	19	2.82843	2	2	16	2.82843	2	13	19	2.82843
3	2	3	5.82843	3	18	2	5.82843	3	5	2	5.82843	3	10	2	5.82843	3	5	18	5.65685	3	2	15	5.82843	3	12	18	5.65685
4	2	4	7.82843	4	17	2	7.82843	4	5	3	8.82843	4	11	2	7.82843	4	6	17	8.48528	4	2	14	7.82843	4	11	17	8.48528
5	2	5	9.82843	5	16	2	9.82843	5	5	4	10.8284	5	12	3	11.6569	5	7	16	11.3137	5	3	14	10.8284	5	11	16	11.4853
6	2	6	11.8284	6	16	3	12.8284	6	6	5	14.6569	6	12	4	14.6569	6	7	15	14.3137	6	4	14	12.8284	6	11	15	13.4853
7	2	7	13.8284	7	16	4	14.8284	7	7	6	17.4853	7	12	5	16.6569	7	7	14	16.3137	7	5	14	14.8284	7	11	14	15.4853
8	2	8	15.8284	8	15	5	18.6569	8	8	7	20.3137	8	12	6	18.6569	8	8	13	20.1421	8	6	13	18.6569	8	12	13	19.3137
9	2	9	17.8284	9	14	6	21.4853	9	9	8	23.1421	9	12	7	20.6569	9	9	12	22.9706	9	7	12	21.4853	9	11	13	22.3137
10	2	10	19.8284	10	13	6	24.4853	10	10	8	26.1421	10	12	8	22.6569	10	10	12	25.9706	10	7	12	25.9706	10	10	13	24.3137
11	3	10	22.8284	11	12	6	26.4853	11	11	8	28.1421	11	12	9	24.6569	11	11	12	27.9706	11	8	12	27.9706	11	9	13	26.3137
12	4	10	24.8284	12	11	7	30.3137	12	12	9	31.9706	12	12	10	26.6569	12	11	11	30.9706	12	9	12	29.9706	12	8	13	28.3137
13	5	10	26.8284	13	10	8	33.1421	13	13	10	34.799	13	12	11	28.6569	13	11	10	32.9706	13	10	12	31.9706	13	8	13	37.3137
14	6	11	30.6569	14	9	8	36.1421	14	14	10	37.799	14	12	12	30.6569	14	11	9	34.9706	14	11	12	33.9706	14	7	12	40.1421
15	7	12	33.4853	15	8	8	38.1421	15	15	10	39.799	15	12	13	32.6569	15	12	8	38.799	15	11	11	36.9706	15	6	11	42.9706
16	8	13	36.3137	16	7	8	40.1421	16	16	11	43.6274	16	13	14	36.4853	16	12	7	41.799	16	12	10	40.799	16	7	10	46.799
17	9	14	39.1421	17	6	9	43.9706	17	16	12	46.6274	17	14	14	39.4853	17	12	6	43.799	17	13	9	43.6274	17	6	9	50.6274
18	10	14	42.1421	18	5	10	46.799	18	16	13	48.6274	18	15	14	41.4853	18	13	5	47.6274	18	14	9	46.6274	18	5	8	53.4558
19	11	14	44.1421	19	5	11	49.799	19	16	14	50.6274	19	16	15	45.3137	19	14	5	50.6274	19	15	9	48.6274	19	5	7	56.4558
20	12	15	47.9706	20	5	12	51.799	20	16	15	52.6274	20	16	16	48.3137	20	15	5	52.6274	20	16	9	50.6274	20	5	6	58.4558
21	12	16	50.9706	21	5	13	53.799	21	16	16	54.6274	21	16	17	50.3137	21	16	4	56.4558	21	17	9	52.6274	21	5	5	60.4558
22	12	17	52.9706	22	5	14	55.799	22	16	17	56.6274	22	16	18	52.3137	22	16	3	59.4558	22	18	9	54.6274	22	5	4	62.4558
23	12	18	54.9706	23	5	15	57.799	23	16	18	58.6274	23	17	19	56.1421	23	16	2	61.4558	23	19	9	56.6274	23	5	3	64.4558
24	13	19	58.799	24	5	16	59.799	24	17	19	62.4558	24	18	20	58.9706	24	17	1	65.2843	24	20	9	58.6274	24	5	2	66.4558
25	14	20	61.6274	25	5	17	61.799	25	17	20	65.4558	25	19	20	61.9706									25	4	1	70.2843
26	15	20	64.6274	26	5	18	63.799					26	20	20	63.9706									26	3	1	73.2843
27	16	20	66.6274	27	4	19	67.6274																	27	2	1	75.2843
28	17	20	68.6274	28	3	20	70.4558
29	18	20	70.6274	29	2	20	73.4558
				30	1	20	75.4558
AGV id	priorit	turn times	path length(m)	turn angle°
1	1	8	31.3137	405
2	2	10	32.7279	495
3	3	10	27.7279	495
4	4	9	27.4853	405
5	5	11	27.1421	540
6	6	7	24.0711	405
7	7	9	29.1421	585
total_time	474.706	total_length(m)	199.61	total_angle(°)	3330
corrected time	595.706

## Sheet: IACO_3AGV_paths
AGV1				AGV2				AGV3
Initial path				Initial path				Initial path
node	y_m	x_m	t_s	node	y_m	x_m	t_s	node	y_m	x_m	t_s
1	1	1	0	1	20	1	0	1	3	1	0
2	2	2	2.82843	2	19	2	2.82843	2	4	1	2
3	3	2	7.32843	3	19	3	7.32843	3	5	2	7.32843
4	4	2	9.32843	4	19	4	9.32843	4	6	3	10.1569
5	5	2	11.3284	5	19	5	11.3284	5	7	4	12.9853
6	6	3	16.6569	6	18	6	16.6569	6	7	5	17.4853
7	7	4	19.4853	7	17	6	21.1569	7	7	6	19.4853
8	7	5	23.9853	8	16	6	23.1569	8	7	7	21.4853
9	7	6	25.9853	9	15	6	25.1569	9	7	8	23.4853
10	8	7	31.3137	10	14	6	27.1569	10	7	9	25.4853
11	9	8	34.1421	11	13	6	29.1569	11	7	10	27.4853
12	10	8	38.6421	12	12	6	31.1569	12	7	11	29.4853
13	11	8	40.6421	13	11	7	36.4853	13	7	12	31.4853
14	12	9	45.9706	14	10	8	39.3137	14	8	13	36.8137
15	13	10	48.799	15	9	8	43.8137	15	9	14	39.6421
16	14	10	53.299	16	8	8	45.8137	16	10	14	44.1421
17	15	10	55.299	17	7	8	47.8137	17	11	14	46.1421
18	16	11	60.6274	18	6	9	53.1421	18	12	15	51.4706
19	16	12	65.1274	19	5	10	55.9706	19	12	16	55.9706
20	16	13	67.1274	20	5	11	60.4706	20	12	17	57.9706
21	16	14	69.1274	21	5	12	62.4706	21	12	18	59.9706
22	16	15	71.1274	22	5	13	64.4706	22	13	19	65.299
23	16	16	73.1274	23	5	14	66.4706	23	14	20	68.1274
24	16	17	75.1274	24	5	15	68.4706	24	15	20	72.6274
25	16	18	77.1274	25	5	16	70.4706	25	16	20	74.6274
26	17	19	82.4558	26	5	17	72.4706	26	17	20	76.6274
27	18	20	85.2843	27	5	18	74.4706
				28	4	19	79.799
				29	3	20	82.6274
				30	2	20	87.1274
				31	1	20	89.1274
AGV1				AGV2
new path				new path
node	y_m	x_m	t_s	node	y_m	x_m	t_s
1	1	1	0	1	20	1	0
2	1	2	2	2	19	2	2.82843
3	1	3	4	3	19	3	7.32843
4	2	4	9.32843	4	19	4	9.32843
5	2	5	13.8284	5	19	5	11.3284
6	2	6	15.8284	6	18	6	16.6569
7	2	7	17.8284	7	17	6	21.1569
8	2	8	19.8284	8	16	6	23.1569
9	2	9	21.8284	9	15	6	25.1569
10	2	10	23.8284	10	14	6	27.1569
11	2	11	25.8284	11	13	6	29.1569
12	2	12	27.8284	12	12	6	31.1569
13	2	13	29.8284	13	11	7	36.4853
14	2	14	31.8284	14	10	8	39.3137
15	3	14	38.8284	15	9	8	43.8137
16	4	14	40.8284	16	8	8	45.8137
17	5	14	42.8284	17	7	8	47.8137
18	6	14	44.8284	18	6	9	53.1421
19	7	14	46.8284	19	5	10	55.9706
20	8	14	48.8284	20	5	11	60.4706
21	9	14	50.8284	21	5	12	62.4706
22	10	14	52.8284	22	5	13	64.4706
23	11	14	54.8284	23	5	14	66.4706
24	12	14	56.8284	24	5	15	68.4706
25	13	14	58.8284	25	5	16	70.4706
26	14	14	60.8284	26	5	17	72.4706
27	15	14	62.8284	27	5	18	74.4706
28	16	15	68.1569	28	4	19	79.799
29	16	16	72.6569	29	3	20	82.6274
30	16	17	74.6569	30	2	20	87.1274
31	16	18	76.6569	31	1	20	89.1274
32	17	19	81.9853
33	18	20	84.8137
AGV id	priorit	new path length(m)	turn angle(°)
1	2	33.6569	315
2	3	33.3137	405
3	1	28.3137	360
total time	250.569
new total length(m)	95.2843
new total angle(°)	1080

## Sheet: 4AGV_paths
AGV1				AGV2				AGV3				AGV4
Initial path				Initial path				Initial path				Initial path
node	y_m	x_m	t_s	node	y_m	x_m	t_s	node	y_m	x_m	t_s	node	y_m	x_m	t_s
1	1	1	0	1	20	1	0	1	3	1	0	1	8	1	0
2	2	2	2.82843	2	19	2	2.82843	2	4	1	2	2	9	2	2.82843
3	3	2	7.32843	3	19	3	7.32843	3	5	2	7.32843	3	10	2	7.32843
4	4	2	9.32843	4	19	4	9.32843	4	6	3	10.1569	4	11	2	9.32843
5	5	2	11.3284	5	19	5	11.3284	5	7	4	12.9853	5	12	3	14.6569
6	6	3	16.6569	6	18	6	16.6569	6	7	5	17.4853	6	12	4	19.1569
7	7	4	19.4853	7	17	6	21.1569	7	7	6	19.4853	7	12	5	21.1569
8	7	5	23.9853	8	16	6	23.1569	8	7	7	21.4853	8	12	6	23.1569
9	7	6	25.9853	9	15	6	25.1569	9	7	8	23.4853	9	12	7	25.1569
10	8	7	31.3137	10	14	6	27.1569	10	7	9	25.4853	10	12	8	27.1569
11	9	8	34.1421	11	13	6	29.1569	11	7	10	27.4853	11	12	9	29.1569
12	10	8	38.6421	12	12	6	31.1569	12	7	11	29.4853	12	13	10	34.4853
13	11	8	40.6421	13	11	7	36.4853	13	7	12	31.4853	13	14	10	38.9853
14	12	9	45.9706	14	10	8	39.3137	14	8	13	36.8137	14	15	10	40.9853
15	13	10	48.799	15	9	8	43.8137	15	9	14	39.6421	15	16	11	46.3137
16	14	10	53.299	16	8	8	45.8137	16	10	14	44.1421	16	16	12	50.8137
17	15	10	55.299	17	7	8	47.8137	17	11	14	46.1421	17	16	13	52.8137
18	16	11	60.6274	18	6	9	53.1421	18	12	15	51.4706	18	16	14	54.8137
19	16	12	65.1274	19	5	10	55.9706	19	12	16	55.9706	19	16	15	56.8137
20	16	13	67.1274	20	5	11	60.4706	20	12	17	57.9706	20	16	16	58.8137
21	16	14	69.1274	21	5	12	62.4706	21	12	18	59.9706	21	16	17	60.8137
22	16	15	71.1274	22	5	13	64.4706	22	13	19	65.299	22	16	18	62.8137
23	16	16	73.1274	23	5	14	66.4706	23	14	20	68.1274	23	17	19	68.1421
24	16	17	75.1274	24	5	15	68.4706	24	15	20	72.6274	24	18	20	70.9706
25	16	18	77.1274	25	5	16	70.4706	25	16	20	74.6274	25	19	20	75.4706
26	17	19	82.4558	26	5	17	72.4706	26	17	20	76.6274	26	20	20	77.4706
27	18	20	85.2843	27	5	18	74.4706
				28	4	19	79.799
				29	3	20	82.6274
				30	2	20	87.1274
				31	1	20	89.1274
AGV1				AGV2				AGV4
Initial path				Initial path				Initial path
node	y_m	x_m	t_s	node	y_m	x_m	t_s	node	y_m	x_m	t_s
1	1	1	0	1	20	1	0	1	8	1	0
2	2	2	2.82843	2	19	2	2.82843	2	9	2	2.82843
3	2	3	7.32843	3	19	3	7.32843	3	10	2	7.32843
4	2	4	9.32843	4	19	4	9.32843	4	11	2	9.32843
5	2	5	11.3284	5	19	5	11.3284	5	12	3	14.6569
6	2	6	13.3284	6	18	6	16.6569	6	12	4	19.1569
7	2	7	15.3284	7	17	6	21.1569	7	12	5	21.1569
8	2	8	17.3284	8	16	6	23.1569	8	12	6	23.1569
9	2	9	19.3284	9	15	6	25.1569	9	12	7	25.1569
10	2	10	21.3284	10	14	6	27.1569	10	12	8	27.1569
11	3	10	28.3284	11	13	6	29.1569	11	12	9	29.1569
12	4	10	30.3284	12	12	6	31.1569	12	13	10	34.4853
13	5	10	32.3284	13	11	7	36.4853	13	14	10	38.9853
14	6	11	37.6569	14	10	8	39.3137	14	15	10	40.9853
15	7	12	40.4853	15	9	8	43.8137	15	16	11	46.3137
16	8	13	43.3137	16	8	8	45.8137	16	16	12	50.8137
17	9	14	46.1421	17	7	8	47.8137	17	16	13	52.8137
18	10	14	50.6421	18	6	9	53.1421	18	16	14	54.8137
19	11	14	52.6421	19	5	10	55.9706	19	16	15	56.8137
20	12	15	57.9706	20	5	11	60.4706	20	16	16	58.8137
21	12	16	62.4706	21	5	12	62.4706	21	16	17	60.8137
22	12	17	64.4706	22	5	13	64.4706	22	16	18	62.8137
23	12	18	66.4706	23	5	14	66.4706	23	17	19	68.1421
24	13	19	71.799	24	5	15	68.4706	24	18	20	70.9706
25	14	20	74.6274	25	5	16	70.4706	25	19	20	75.4706
26	15	20	79.1274	26	5	17	72.4706	26	20	20	77.4706
27	16	20	81.1274	27	5	18	74.4706
28	17	20	83.1274	28	4	19	79.799
29	18	20	85.1274	29	3	20	82.6274
				30	2	20	87.1274
				31	1	20	89.1274
AGV id	priorit	new path length(m)	turn angle(°)
1	3	31.3137	405
2	4	33.3137	405
3	1	28.3137	360
4	2	27.4853	405
total time	328.353
new total length(m)	120.426
new total angle(°)	1575

## Sheet: 5AGV_paths 
AGV1				AGV2				AGV3				AGV4				AGV5
Initial path				Initial path				Initial path				Initial path				Initial path
node	y_m	x_m	t_s	node	y_m	x_m	t_s	node	y_m	x_m	t_s	node	y_m	x_m	t_s	node	y_m	x_m	t_s
1	1	1	0	1	20	1	0	1	3	1	0	1	8	1	0	1	3	20	0
2	2	2	2.82843	2	19	2	2.82843	2	4	1	2	2	9	2	2.82843	2	4	19	2.82843
3	2	3	7.32843	3	18	2	7.32843	3	5	2	7.32843	3	10	2	7.32843	3	5	18	5.65685
4	2	4	9.32843	4	17	2	9.32843	4	5	3	11.8284	4	11	2	9.32843	4	5	17	10.1569
5	2	5	11.3284	5	16	2	11.3284	5	5	4	13.8284	5	12	3	14.6569	5	5	16	12.1569
6	2	6	13.3284	6	15	2	13.3284	6	5	5	15.8284	6	12	4	19.1569	6	6	15	17.4853
7	2	7	15.3284	7	14	2	15.3284	7	5	6	17.8284	7	12	5	21.1569	7	7	14	20.3137
8	2	8	17.3284	8	13	2	17.3284	8	5	7	19.8284	8	12	6	23.1569	8	8	13	23.1421
9	2	9	19.3284	9	12	2	19.3284	9	5	8	21.8284	9	12	7	25.1569	9	9	12	25.9706
10	2	10	21.3284	10	11	3	24.6569	10	6	9	27.1569	10	12	8	27.1569	10	10	12	30.4706
11	3	10	28.3284	11	11	4	29.1569	11	7	10	29.9853	11	12	9	29.1569	11	11	12	32.4706
12	4	10	30.3284	12	11	5	31.1569	12	7	11	34.4853	12	12	10	31.1569	12	12	11	37.799
13	5	10	32.3284	13	11	6	33.1569	13	7	12	36.4853	13	12	11	33.1569	13	12	10	42.299
14	6	11	37.6569	14	10	6	40.1569	14	8	13	41.8137	14	12	12	35.1569	14	12	9	44.299
15	7	12	40.4853	15	9	6	42.1569	15	9	14	44.6421	15	12	13	37.1569	15	12	8	46.299
16	8	13	43.3137	16	8	7	47.4853	16	10	14	49.1421	16	13	14	42.4853	16	12	7	48.299
17	9	14	46.1421	17	7	8	50.3137	17	11	14	51.1421	17	14	14	46.9853	17	12	6	50.299
18	10	14	50.6421	18	6	9	53.1421	18	12	14	53.1421	18	15	14	48.9853	18	13	5	55.6274
19	11	14	52.6421	19	5	10	55.9706	19	12	15	60.1421	19	16	15	54.3137	19	14	5	60.1274
20	12	15	57.9706	20	5	11	60.4706	20	12	16	62.1421	20	16	16	58.8137	20	15	5	62.1274
21	12	16	62.4706	21	5	12	62.4706	21	12	17	64.1421	21	16	17	60.8137	21	16	4	67.4558
22	12	17	64.4706	22	5	13	64.4706	22	12	18	66.1421	22	16	18	62.8137	22	16	3	71.9558
23	12	18	66.4706	23	5	14	66.4706	23	13	19	71.4706	23	17	19	68.1421	23	16	2	73.9558
24	13	19	71.799	24	5	15	68.4706	24	14	20	74.299	24	18	20	70.9706	24	17	1	79.2843
25	14	20	74.6274	25	5	16	70.4706	25	15	20	78.799	25	19	20	75.4706
26	15	20	79.1274	26	5	17	72.4706	26	16	20	80.799	26	20	20	77.4706
27	16	20	81.1274	27	5	18	74.4706	27	17	20	82.799
28	17	20	83.1274	28	4	19	79.799
29	18	20	85.1274	29	3	20	82.6274
				30	2	20	87.1274
				31	1	20	89.1274
AGV1				AGV2				AGV3				AGV5
new path				new path				new path				new path
node	y_m	x_m	t_s	node	y_m	x_m	t_s	node	y_m	x_m	t_s	node	y_m	x_m	t_s
1	1	1	0	1	20	1	0	1	3	1	0	1	3	20	0
2	1	2	2	2	19	2	2.82843	2	4	1	2	2	4	19	2.82843
3	1	3	4	3	18	2	7.32843	3	5	2	7.32843	3	5	18	5.65685
4	2	4	9.32843	4	17	2	9.32843	4	5	3	11.8284	4	5	17	10.1569
5	2	5	13.8284	5	16	2	11.3284	5	5	4	13.8284	5	5	16	12.1569
6	2	6	15.8284	6	15	2	13.3284	6	5	5	15.8284	6	6	15	17.4853
7	2	7	17.8284	7	14	2	15.3284	7	5	6	17.8284	7	7	14	20.3137
8	2	8	19.8284	8	13	2	17.3284	8	5	7	19.8284	8	8	13	23.1421
9	2	9	21.8284	9	12	2	19.3284	9	5	8	21.8284	9	9	12	25.9706
10	2	10	23.8284	10	11	3	24.6569	10	6	9	27.1569	10	10	12	30.4706
11	3	10	30.8284	11	11	4	29.1569	11	7	10	29.9853	11	11	12	32.4706
12	4	10	32.8284	12	11	5	31.1569	12	7	11	34.4853	12	11	11	39.4706
13	5	10	34.8284	13	11	6	33.1569	13	7	12	36.4853	13	12	10	44.799
14	6	11	40.1569	14	10	6	40.1569	14	8	13	41.8137	14	13	9	47.6274
15	7	12	42.9853	15	9	6	42.1569	15	9	14	44.6421	15	14	9	52.1274
16	8	13	45.8137	16	8	7	47.4853	16	10	14	49.1421	16	15	9	54.1274
17	9	13	50.3137	17	7	8	50.3137	17	11	14	51.1421	17	16	8	59.4558
18	10	13	52.3137	18	6	9	53.1421	18	12	14	53.1421	18	16	7	63.9558
19	11	13	54.3137	19	5	10	55.9706	19	12	15	60.1421	19	16	6	65.9558
20	12	13	56.3137	20	5	11	60.4706	20	12	16	62.1421	20	16	5	67.9558
21	13	14	61.6421	21	5	12	62.4706	21	12	17	64.1421	21	16	4	69.9558
22	14	14	66.1421	22	5	13	64.4706	22	12	18	66.1421	22	16	3	71.9558
23	15	14	68.1421	23	5	14	66.4706	23	13	19	71.4706	23	16	2	73.9558
24	16	15	73.4706	24	5	15	68.4706	24	14	20	74.299	24	17	1	79.2843
25	16	16	77.9706	25	5	16	70.4706	25	15	20	78.799
26	16	17	79.9706	26	5	17	72.4706	26	16	20	80.799
27	16	18	81.9706	27	5	18	74.4706	27	17	20	82.799
28	17	19	87.299	28	4	19	79.799
29	18	20	90.1274	29	3	20	82.6274
				30	2	20	87.1274
				31	1	20	89.1274
AGV id	priorit	new path length(m)	turn angle(°)
1	4	31.3137	495
2	5	33.3137	405
3	3	28.8995	450
4	1	27.4853	405
5	2	27.1421	450
total time	418.809
new total length(m)	148.154
new total angle(°)	2205

## Sheet: 6AGV_paths
AGV1				AGV2				AGV3				AGV4				AGV5				AGV6
Initial path				Initial path				Initial path				Initial path				Initial path				Initial path
node	y_m	x_m	t_s	node	y_m	x_m	t_s	node	y_m	x_m	t_s	node	y_m	x_m	t_s	node	y_m	x_m	t_s	node	y_m	x_m	t_s
1	1	1	0	1	20	1	0	1	3	1	0	1	8	1	0	1	3	20	0	1	1	17	0
2	2	1	2	2	19	1	2	2	4	2	2.82843	2	9	1	2	2	4	20	2	2	1	16	2
3	3	1	4	3	18	1	4	3	5	2	7.32843	3	10	1	4	3	5	19	7.32843	3	1	15	4
4	4	1	6	4	17	1	6	4	6	3	12.6569	4	11	2	9.32843	4	6	18	10.1569	4	2	14	9.32843
5	5	2	11.3284	5	16	2	11.3284	5	7	4	15.4853	5	12	3	12.1569	5	7	17	12.9853	5	3	14	13.8284
6	5	3	15.8284	6	15	3	14.1569	6	7	5	19.9853	6	12	4	16.6569	6	7	16	17.4853	6	4	14	15.8284
7	5	4	17.8284	7	15	4	18.6569	7	7	6	21.9853	7	12	5	18.6569	7	7	15	19.4853	7	5	14	17.8284
8	6	5	23.1569	8	15	5	20.6569	8	8	7	27.3137	8	12	6	20.6569	8	7	14	21.4853	8	6	14	19.8284
9	7	6	25.9853	9	14	6	25.9853	9	9	8	30.1421	9	12	7	22.6569	9	8	13	26.8137	9	7	13	25.1569
10	8	7	28.8137	10	13	6	30.4853	10	10	8	34.6421	10	12	8	24.6569	10	9	12	29.6421	10	8	12	27.9853
11	9	8	31.6421	11	12	6	32.4853	11	11	8	36.6421	11	12	9	26.6569	11	10	12	34.1421	11	9	12	32.4853
12	10	8	36.1421	12	11	7	37.8137	12	12	8	38.6421	12	13	10	31.9853	12	11	12	36.1421	12	10	12	34.4853
13	11	8	38.1421	13	10	8	40.6421	13	12	9	45.6421	13	14	10	36.4853	13	12	11	41.4706	13	11	12	36.4853
14	12	9	43.4706	14	9	8	45.1421	14	12	10	47.6421	14	15	10	38.4853	14	12	10	45.9706	14	12	11	41.8137
15	13	10	46.299	15	8	8	47.1421	15	12	11	49.6421	15	16	11	43.8137	15	12	9	47.9706	15	12	10	46.3137
16	14	10	50.799	16	7	8	49.1421	16	12	12	51.6421	16	16	12	48.3137	16	12	8	49.9706	16	13	9	51.6421
17	15	10	52.799	17	6	9	54.4706	17	12	13	53.6421	17	16	13	50.3137	17	12	7	51.9706	17	14	9	56.1421
18	16	11	58.1274	18	5	10	57.299	18	12	14	55.6421	18	17	14	55.6421	18	12	6	53.9706	18	15	9	58.1421
19	16	12	62.6274	19	5	11	61.799	19	12	15	57.6421	19	18	14	60.1421	19	12	5	55.9706	19	16	9	60.1421
20	16	13	64.6274	20	5	12	63.799	20	12	16	59.6421	20	19	14	62.1421	20	12	4	57.9706	20	17	9	62.1421
21	16	14	66.6274	21	5	13	65.799	21	12	17	61.6421	21	20	15	67.4706	21	12	3	59.9706	21	18	9	64.1421
22	16	15	68.6274	22	5	14	67.799	22	12	18	63.6421	22	20	16	71.9706	22	12	2	61.9706	22	19	9	66.1421
23	16	16	70.6274	23	5	15	69.799	23	13	19	68.9706	23	20	17	73.9706	23	13	1	67.299	23	20	9	68.1421
24	16	17	72.6274	24	5	16	71.799	24	14	20	71.799	24	20	18	75.9706	24	14	1	71.799
25	16	18	74.6274	25	5	17	73.799	25	15	20	76.299	25	20	19	77.9706	25	15	1	73.799
26	17	19	79.9558	26	5	18	75.799	26	16	20	78.299	26	20	20	79.9706	26	16	1	75.799
27	18	20	82.7843	27	4	19	81.1274	27	17	20	80.299					27	17	1	77.799
				28	3	20	83.9558
				29	2	20	88.4558
				30	1	20	90.4558
AGV1				AGV2				AGV3				AGV4				AGV5
new path				new path				new path				new path				new path
node	y_m	x_m	t_s	node	y_m	x_m	t_s	node	y_m	x_m	t_s	node	y_m	x_m	t_s	node	y_m	x_m	t_s
1	1	1	0	1	20	1	0	1	3	1	0	1	8	1	0	1	3	20	0
2	2	2	2.82843	2	19	1	2	2	4	1	2	2	9	1	2	2	3	19	2
3	3	2	7.32843	3	18	1	4	3	5	2	7.32843	3	10	1	4	3	4	18	7.32843
4	4	2	9.32843	4	17	1	6	4	6	3	10.1569	4	11	2	9.32843	4	5	18	11.8284
5	5	2	11.3284	5	16	2	11.3284	5	6	4	14.6569	5	12	3	12.1569	5	6	17	17.1569
6	6	3	16.6569	6	15	3	14.1569	6	6	5	16.6569	6	12	4	16.6569	6	7	16	19.9853
7	6	4	21.1569	7	15	4	18.6569	7	7	6	21.9853	7	12	5	18.6569	7	7	15	24.4853
8	6	5	23.1569	8	15	5	20.6569	8	8	7	24.8137	8	12	6	20.6569	8	7	14	26.4853
9	6	6	25.1569	9	14	6	25.9853	9	9	8	27.6421	9	12	7	22.6569	9	7	13	28.4853
10	6	7	27.1569	10	13	6	30.4853	10	10	8	32.1421	10	12	8	24.6569	10	7	12	30.4853
11	6	8	29.1569	11	12	6	32.4853	11	11	8	34.1421	11	12	9	26.6569	11	7	11	32.4853
12	6	9	31.1569	12	11	7	37.8137	12	11	9	41.1421	12	13	10	31.9853	12	7	10	34.4853
13	6	10	33.1569	13	10	8	40.6421	13	11	10	43.1421	13	14	10	36.4853	13	7	9	36.4853
14	7	11	38.4853	14	9	8	45.1421	14	11	11	45.1421	14	15	10	38.4853	14	7	8	38.4853
15	7	12	42.9853	15	8	8	47.1421	15	12	12	50.4706	15	16	11	43.8137	15	8	7	43.8137
16	8	13	48.3137	16	7	8	49.1421	16	12	13	54.9706	16	16	12	48.3137	16	9	6	46.6421
17	9	14	51.1421	17	6	9	54.4706	17	12	14	56.9706	17	16	13	50.3137	17	10	6	51.1421
18	10	14	55.6421	18	5	10	57.299	18	12	15	58.9706	18	17	14	55.6421	18	11	6	53.1421
19	11	14	57.6421	19	5	11	61.799	19	12	16	60.9706	19	18	14	60.1421	19	12	5	58.4706
20	12	14	59.6421	20	5	12	63.799	20	12	17	62.9706	20	19	14	62.1421	20	13	5	62.9706
21	13	14	61.6421	21	5	13	65.799	21	12	18	64.9706	21	20	15	67.4706	21	14	5	64.9706
22	14	14	63.6421	22	5	14	67.799	22	13	19	70.299	22	20	16	71.9706	22	15	5	66.9706
23	15	14	65.6421	23	5	15	69.799	23	14	20	73.1274	23	20	17	73.9706	23	16	4	72.299
24	16	15	70.9706	24	5	16	71.799	24	15	20	77.6274	24	20	18	75.9706	24	16	3	76.799
25	16	16	75.4706	25	5	17	73.799	25	16	20	79.6274	25	20	19	77.9706	25	16	2	78.799
26	16	17	77.4706	26	5	18	75.799	26	17	20	81.6274	26	20	20	79.9706	26	17	1	84.1274
27	16	18	79.4706	27	4	19	81.1274
28	17	19	84.799	28	3	20	83.9558
29	18	20	87.6274	29	2	20	88.4558
				30	1	20	90.4558
AGV id	priorit	new path length(m)	turn angle(°)
1	5	31.3137	450
2	6	32.7279	450
3	4	28.3137	450
4	3	27.4853	450
5	2	28.3137	450
6	1	24.0711	360
total time	491.951
new total length(m)	172.225
new total angle(°)	2610

[truncated: 1 more sheets: 7AGV_paths]
